# Supplementary material for: Variant ranking pipeline for complex familial disorders
Source: Sci Rep. 2024 Jun 13;14:13599. doi: 10.1038/s41598-024-64169-3 (PMC11169219; doi:10.1038/s41598-024-64169-3)
Supplement: Supplementary file 1 — Supplementary Table 1. [file 41598_2024_64169_MOESM1_ESM.xlsx]

## Sheet: Simulated variants
Supplementry Table 1: Ranking of simulated variants with different allele frequency and CADD in large and small families
Run 1							Run 2
Family IDs	POT1 Variant	Allele frequency	CADD score	Percentitle Rank	Overall Rank		Family IDs	Allele frequency	CADD score	Percentitle Rank	Overall Rank
UF20	rs587777472	5.96e-05	24.4	99.96	37		UF7	0.01	10	82.64	15800
		0.01	10	95.98	3672			0.05	10	82.03	16359
		0.05	10	95.74	3878			0.1	10	81.25	17069
		0.1	10	95.41	4180			0.01	20	95.67	3938
		0.01	20	99.71	267			0.05	20	95.42	4169
		0.05	20	99.66	310			0.1	20	95.05	4504
		0.1	20	99.59	378			0.01	30	98.74	1147
		0.01	30	99.99	9			0.05	30	98.62	1254
		0.05	30	99.99	13			0.1	30	98.47	1391
		0.1	30	99.98	16			0.01	40	99.73	241
		0.01	40	99.99	2			0.05	40	99.7	273
		0.05	40	99.99	2			0.1	40	99.63	337
		0.1	40	99.99	2		NF1	0.01	10	91.27	7951
AF1	rs587777473	9.13e-06	33	96.75	2955			0.05	10	90.85	8328
		0.01	10	71.01	26384			0.1	10	90.28	8846
		0.05	10	70.37	26974			0.01	20	98.67	1203
		0.1	10	69.55	27716			0.05	20	98.56	1315
		0.01	20	89.25	9787			0.1	20	98.41	1452
		0.05	20	88.75	10242			0.01	30	99.81	170
		0.1	20	88.11	10819			0.05	30	99.8	186
		0.01	30	95.58	4021			0.1	30	99.73	240
		0.05	30	95.33	4252			0.01	40	99.99	8
		0.1	30	94.94	4608			0.05	40	99.99	12
		0.01	40	98.34	1509			0.1	40	99.98	15
		0.05	40	98.22	1623
		0.1	40	98.06	1766
Note: Run1 - Two variants with different allele frequencies (0.01, 0.05 and 0.1) and CADD scores (10, 20, 30 and 40) substitued in large families, AF1 and UF20, that had POT1 variants Run 2 - Two variants with different allele frequencies (0.01, 0.05 and 0.1) and CADD scores (10, 20, 30 and 40) substitued in randomly selected small failies U7 and NF1
